# Supplementary material for: Phylogenetic approaches to identifying fragments of the same gene, with application to the wheat genome
Source: Bioinformatics. 2018 Sep 1;35(7):1159–66. doi: 10.1093/bioinformatics/bty772 (PMC6449756; doi:10.1093/bioinformatics/bty772)
Supplement: Supplementary Data [file bty772_supp.zip]

Archive with 5 entries (4 files):
- bty772-Suppl_data/
- bty772-Suppl_data/bty772_File S1_ Simulations.xlsx
- bty772-Suppl_data/bty772_File S3_ Number of predictions per wheat chromosome.xlsx
- bty772-Suppl_data/bty772_File_S2__Validation_on_chromosome_3B.xls
- bty772-Suppl_data/bty772_Supplementary.pdf
