# Supplementary material for: Phylogenetic approaches to identifying fragments of the same gene, with application to the wheat genome
Source: Bioinformatics. 2018 Sep 1;35(7):1159–66. doi: 10.1093/bioinformatics/bty772 (PMC6449756; doi:10.1093/bioinformatics/bty772)
Supplement: Supplementary Data [file bty772_supp.zip › bty772-Suppl_data/bty772_File S1_ Simulations.xlsx]

## Sheet: Ensembl
Ensembl	#true positive	#false positive
Collapsing
0.65	19	2
0.75	28	3
0.85	45	7
0.9	52	7
0.95	57	8
LRT
0.2	80	45
0.15	85	51
0.1	89	62
0.05	94	71
0.01	98	78
Combination
Col 0.95 + LRT 0.2	49	6
Col 0.95 + LRT 0.15	51	6
Col 0.95 + LRT 0.1	54	7
Col 0.95 + LRT 0.05	56	8
Col 0.95 + LRT 0.01	57	8

## Sheet: HOGs Base
HOGs base	#true positive	#false positive
Collapsing
0.65	15	5
0.75	25	6
0.85	46	5
0.9	60	23
0.95	79	31
LRT
0.2	55	21
0.15	61	24
0.1	69	28
0.05	75	34
0.01	84	51
Combination
Col 0.95 + LRT 0.2	47	17
Col 0.95 + LRT 0.15	53	19
Col 0.95 + LRT 0.1	58	22
Col 0.95 + LRT 0.05	63	26
Col 0.95 + LRT 0.01	68	29

## Sheet: HOGs L-INS-I
HOGs Linsi	#true positive	#false positive
Collapsing
0.65	18	8
0.75	26	12
0.85	47	21
0.9	62	26
0.95	78	31
LRT
0.2	64	22
0.15	70	28
0.1	75	31
0.05	85	36
0.01	89	50
Combination
Col 0.95 + LRT 0.2	50	16
Col 0.95 + LRT 0.15	56	21
Col 0.95 + LRT 0.1	60	27
Col 0.95 + LRT 0.05	68	24
Col 0.95 + LRT 0.01	71	28

## Sheet: HOGs pseudo
HOGs Pseudo	#true positive	#false positive
Collapsing
0.65	15	5
0.75	25	6
0.85	45	15
0.9	56	24
0.95	77	30
LRT
0.2	60	29
0.15	65	30
0.1	77	35
0.05	85	45
0.01	92	59
Combination
Col 0.95 + LRT 0.2	47	14
Col 0.95 + LRT 0.15	51	15
Col 0.95 + LRT 0.1	60	20
Col 0.95 + LRT 0.05	66	24
Col 0.95 + LRT 0.01	72	28

## Sheet: HOGs boot500
HOGs Bootstrap500	#true positive	#false positive
Collapsing
0.65	14	5
0.75	23	6
0.85	42	14
0.9	55	22
0.95	74	28
LRT
0.2	61	29
0.15	65	32
0.1	75	36
0.05	80	46
0.01	91	61
Combination
Col 0.95 + LRT 0.2	45	14
Col 0.95 + LRT 0.15	49	17
Col 0.95 + LRT 0.1	56	19
Col 0.95 + LRT 0.05	60	24
Col 0.95 + LRT 0.01	68	28

## Sheet: HOGs 500 splits
500 HOGs	#true positive	#false positive
Collapsing
0.65	83	25
0.75	119	30
0.85	225	75
0.9	273	115
0.95	340	155
LRT
0.2	306	105
0.15	339	120
0.1	371	140
0.05	408	170
0.01	449	255
Combination
Col 0.95 + LRT 0.2	222	85
Col 0.95 + LRT 0.15	243	95
Col 0.95 + LRT 0.1	263	110
Col 0.95 + LRT 0.05	273	130
Col 0.95 + LRT 0.01	315	145
