# Supplementary material for: Phylogenetic approaches to identifying fragments of the same gene, with application to the wheat genome
Source: Bioinformatics. 2018 Sep 1;35(7):1159–66. doi: 10.1093/bioinformatics/bty772 (PMC6449756; doi:10.1093/bioinformatics/bty772)
Supplement: Supplementary Data [file bty772_supp.zip › bty772-Suppl_data/bty772_File S3_ Number of predictions per wheat chromosome.xlsx]

## Sheet: #predictions
Chromosome	#unambiguous (2 fragments per gene)	#unambiguous (>2 fragments per gene)	#total unambiguous				#total ambiguous				#total
1AS	19	6	25	40	101		11	15	28		36	55	129
1AL	15	0	15				4				19
1BS	9	0	9	29			0	7			9	36
1BL	18	2	20				7				27
1DS	3	0	3	32			4	6			7	38
1DL	20	9	29				2				31
2AS	21	0	21	51	247		0	0	44		21	51	291
2AL	27	3	30				0				30
2BS	12	0	12	39			0	2			12	41
2BL	27	0	27				2				29
2DS	42	9	51	157			21	42			72	199
2DL	77	29	106				21				127
3AS	33	3	36	103	272		4	7	29		40	110	301
3AL	49	18	67				3				70
3B	58	0	58	58			8	8			66	66
3DS	53	29	82	111			12	14			94	125
3DL	26	3	29				2				31
4AS	12	0	12	36	154		4	8	41		16	44	195
4AL	21	3	24				4				28
4BS	6	0	6	48			4	6			10	54
4BL	42	0	42				2				44
4DS	13	0	13	70			10	27			23	97
4DL	45	12	57				17				74
5AS	12	3	15	55	112		0	2	15		15	57	127
5AL	38	2	40				2				42
5BS	11	0	11	31			4	11			15	42
5BL	20	0	20				7				27
5DS	14	0	14	26			0	2			14	28
5DL	12	0	12				2				14
6AS	16	0	16	50	121		11	11	34		27	61	155
6AL	31	3	34				0				34
6BS	10	0	10	31			7	15			17	46
6BL	21	0	21				8				29
6DS	12	0	12	40			4	8			16	48
6DL	28	0	28				4				32
7AS	48	9	57	84	214		15	15	30		72	99	244
7AL	27	0	27				0				27
7BS	17	0	17	56			5	9			22	65
7BL	36	3	39				4				43
7DS	28	9	37	74			4	6			41	80
7DL	28	9	37				2				39
				Total	1221			Total	221			Total	1442
