# Supplementary material for: Phylogenetic approaches to identifying fragments of the same gene, with application to the wheat genome
Source: Bioinformatics. 2018 Sep 1;35(7):1159–66. doi: 10.1093/bioinformatics/bty772 (PMC6449756; doi:10.1093/bioinformatics/bty772)
Supplement: Supplementary Data [file bty772_supp.zip › bty772-Suppl_data/bty772_File_S2__Validation_on_chromosome_3B.xls]

## Sheet: GETHOGs default, BLAST+ less st
GETHOGs default settings
BLAST+ pident 95; qcovs 95
	#splits	couldn't validate	could validate	correct	wrong
Collapsing
0.65	14	8	6	6	0
0.75	19	10	9	9	0
0.85	37	21	16	16	0
0.9	54	31	23	23	0
0.95	73	39	34	31	3
LRT
0.2	59	29	30	25	5
0.15	69	33	36	30	6
0.1	81	39	42	36	6
0.05	94	46	48	41	7
0.01	106	54	52	43	9
0.008	107	55	52	43	9
0.006	107	55	52	43	9
0.004	107	55	52	43	9
0.002	111	59	52	43	9
Combined
Col 0.95 + LRT 0.2	47	25	22	20	2
Col 0.95 + LRT 0.15	52	26	26	23	3
Col 0.95 + LRT 0.1	57	27	30	27	3
Col 0.95 + LRT 0.05	62	29	33	30	3
Col 0.95 + LRT 0.01	66	33	33	30	3
Col 0.95 + LRT 0.008	66	33	33	30	3
Col 0.95 + LRT 0.006	66	33	33	30	3
Col 0.95 + LRT 0.004	66	33	33	30	3
Col 0.95 + LRT 0.002	69	36	33	30	3

## Sheet: GETHOGs default, BLAST+ more st
GETHOGs default settings
BLAST+ pident 95; qcovs 95; ends 5
	#splits	couldn't validate	could validate	correct	wrong
Collapsing
0.65	14	10	4	4	0
0.75	19	13	6	6	0
0.85	37	25	12	12	0
0.9	54	37	17	17	0
0.95	73	49	24	24	0
LRT
0.2	59	39	20	18	2
0.15	69	45	24	22	2
0.1	81	53	28	26	2
0.05	94	61	33	30	3
0.01	106	69	37	32	5
0.008	107	70	37	32	5
0.006	107	70	37	32	5
0.004	107	70	37	32	5
0.002	111	74	37	32	5
Combined
Col 0.95 + LRT 0.2	47	31	16	16	0
Col 0.95 + LRT 0.15	52	34	18	18	0
Col 0.95 + LRT 0.1	57	36	21	21	0
Col 0.95 + LRT 0.05	62	38	24	24	0
Col 0.95 + LRT 0.01	66	42	24	24	0
Col 0.95 + LRT 0.008	66	42	24	24	0
Col 0.95 + LRT 0.006	66	42	24	24	0
Col 0.95 + LRT 0.004	66	42	24	24	0
Col 0.95 + LRT 0.002	69	45	24	24	0

## Sheet: GETHOGs relaxed, BLAST+ less st
GETHOGs default settings except MinScore = 150; LengthTol = 0.4; ReachabilityCutoff = 0.3
BLAST+ pident 95; qcovs 95
	#splits	couldn't validate	could validate	correct	wrong
Collapsing
0.65	24	15	9	7	2
0.75	40	24	16	13	3
0.85	75	45	30	25	5
0.9	107	60	47	39	8
0.95	139	78	61	49	12
LRT
0.2	168	96	72	45	27
0.15	187	107	80	51	29
0.1	213	120	93	55	38
0.05	250	143	107	64	43
0.01	287	165	122	72	50
0.008	290	167	123	72	51
0.006	292	167	125	72	53
0.004	296	169	127	73	54
0.002	301	172	129	75	54
Combined
Col 0.95 + LRT 0.2	86	45	41	31	10
Col 0.95 + LRT 0.15	95	49	46	35	11
Col 0.95 + LRT 0.1	105	55	50	38	12
Col 0.95 + LRT 0.05	124	67	57	45	12
Col 0.95 + LRT 0.01	133	74	59	47	12
Col 0.95 + LRT 0.008	134	75	59	47	12
Col 0.95 + LRT 0.006	134	75	59	47	12
Col 0.95 + LRT 0.004	135	75	60	48	12
Col 0.95 + LRT 0.002	136	75	61	49	12

## Sheet: GETHOGs relaxed, BLAST+ more st
GETHOGs default settings except MinScore = 150; LengthTol = 0.4; ReachabilityCutoff = 0.3
BLAST+ pident 95; qcovs 95; ends 5
	#splits	couldn't validate	could validate	correct	wrong
Collapsing
0.65	24	17	7	6	1
0.75	40	27	13	11	2
0.85	75	51	24	20	4
0.9	107	72	35	30	5
0.95	139	93	46	38	8
LRT
0.2	168	121	47	33	14
0.15	187	134	53	38	15
0.1	213	152	61	41	20
0.05	250	182	68	46	22
0.01	287	213	74	51	23
0.008	290	215	75	51	24
0.006	292	215	77	51	26
0.004	296	217	79	52	27
0.002	301	221	80	53	27
Combined
Col 0.95 + LRT 0.2	86	55	31	25	6
Col 0.95 + LRT 0.15	95	59	36	29	7
Col 0.95 + LRT 0.1	105	66	39	31	8
Col 0.95 + LRT 0.05	124	81	43	35	8
Col 0.95 + LRT 0.01	133	88	45	37	8
Col 0.95 + LRT 0.008	134	89	45	37	8
Col 0.95 + LRT 0.006	134	89	45	37	8
Col 0.95 + LRT 0.004	135	89	46	38	8
Col 0.95 + LRT 0.002	136	90	46	38	8
